# Supplementary material for: Estimation equation of limb lean soft tissue mass in Asian athletes using bioelectrical impedance analysis
Source: PLoS One. 2024 Aug 28;19(8):e0300911. doi: 10.1371/journal.pone.0300911 (PMC11356429; doi:10.1371/journal.pone.0300911)
Supplement: S1 File — (XLSX) [file pone.0300911.s001.xlsx]

## Sheet: 工作表1
1_ArmLMDXA(kg)	2_LegLMDXA(kg)	3_sex(1male,0 female)	4_weight(kg)	5_RI	6_XC	7_age(years)	8_height(cm)
3.932	12.401	1	57.6	44.1248	74	21	165
3.921	13.973	1	56.2	44.1896	62	20	170
8.369	25.171	1	85	68.5872	66	18	185
7.596	23.531	1	88.7	67.5793	60	22	188
3.808	12.934	1	53.5	42.0396	70	20	163
3.828	12.604	1	61.5	42.0702	75	20	166
3.472	11.228	1	69.9	41.4736	64	20	161
4.795	14.977	1	62	46.7285	75	20	168
4.125	15.11	1	75.8	50.5327	61	21	178
4.055	12.972	1	75.7	46.2875	54	42	161
5.189	14.829	1	63.1	49.721	69	25	172
4.46	13.867	1	79.4	49.7401	59	16	166
3.811	11.69	1	58.1	44.3097	66	20	164
3.87	12.269	1	58.8	41.567	72	21	168
3.476	12.804	1	51.4	39.8754	75	20	160
3.797	12.373	1	58.3	41.5015	72	20	167
4.5	13.28	1	52.2	41.3291	84	25	162
3.346	10.873	1	52.2	38.0073	69	20	161
4.166	11.44	1	53.3	40.2761	75	20	157
4.024	14.939	1	62.1	48.0016	68	21	175
3.984	11.932	1	53.3	50.8985	70	45	163
4.301	13.62	1	52.7	44.6538	61	41	163
3.632	11.524	1	57.8	39.2452	75	31	163
4.659	13.768	1	57.7	47.943	70	22	164
4.196	13.296	1	50.2	40.977	72	21	169
4.411	12.944	1	52.8	45.8781	64	21	160
5.571	15.059	1	65.1	54.3176	67	22	173
3.088	10.948	1	51.1	37.5667	81	19	161
4.702	14.36	1	74.5	49.1494	59	14	174
2.966	12.077	1	48.2	35.5201	78	22	163
3.263	13.545	1	47.4	38.5729	78	20	161
4.03	13.437	1	66.5	49.2334	62	21	170
4.418	15.477	1	67.4	49.2246	64	20	172
4.486	14.959	1	59.6	48.0017	64	19	167
3.685	10.919	1	49.8	38.0738	74	22	159
4.029	14.934	1	75.9	51.5924	67	20	180
3.333	11.009	1	49	35.6546	72	20	160
4.261	14.15	1	67.7	46.0421	58	20	169.5
3.385	11.693	1	58.3	41.1285	76	20	163
5.011	15.556	1	76.9	48.9799	63	15	171
3.586	12.054	1	53.4	42.7969	60	15	155.5
3.234	11.942	1	47.3	35.4356	81	20	152
4.01	11.951	1	56.4	42.0702	68	20	166
3.617	11.624	1	58	40.4376	67	15.7	161.5
3.74	12.141	1	51.1	38.1739	80	20	163
4.068	12.131	1	54.9	40.4935	73	20	168
4.075	14.001	1	62.9	48.6129	55	20	169.5
4.134	12.03	1	63.4	43.1912	70	21	166
4.861	13.973	1	66.3	46.1529	66	21	172
3.672	13.091	1	63.3	40.6686	76	20	168
4.272	13.205	1	67.7	41.8444	70	20	172
3.696	10.055	1	55	36.2723	83	23	162.5
5.421	15.933	1	68	53.5203	71	20	178
7.202	20.938	1	81.5	67.4652	61	18	177.5
4.227	13.859	1	59	49.2601	66	21	164
5.112	14.321	1	70.2	52.335	57	20	171.5
3.585	14.481	1	74.9	44.8169	71	21	177.5
4.657	13.943	1	62.8	43.2356	78	21	162
3.954	14.222	1	69.9	40.7593	79	21	165.5
4.68	15.473	1	61.6	45.8003	77	22	170
4.184	15.24	1	58.7	46.7888	60	18	161
4.333	14.649	1	56.6	44.0196	73	21	164
5.002	15.492	1	56.29	47.5543	68	20	175
4.021	14.863	1	60	51.6004	64	19	171.5
4.306	15.281	1	54.5	47.0239	69	18	166
4.584	14.882	1	50.7	46.066	70	23	165
2.952	10.321	1	45.4	37.2597	79	19	158
3.628	11.734	1	52.2	35.8409	75	21	156
3.548	12.617	1	51	40.8785	71	20	162
5.099	16.767	1	62.1	51.0399	69	21	172.5
4.188	14.153	1	50.7	42.5785	68	20	163
3.747	11.362	1	62.5	41.5703	55	21	164
3.492	13.618	1	73.7	45.9855	66	21	178
4.376	16.752	1	69.3	54.4538	65	20	180
4.355	15.787	1	64.1	50.4583	58	21	179
4.059	11.283	1	42.76	44.898	61	14	157
5.668	14.864	1	73.5	49.5905	63	15	161.2
7.794	21.509	0	100	75.0794	56	26	192
9.099	26.533	0	94.1	87.1204	47	16	194
7.621	23.349	0	80.3	72.7126	58	16	208
8.86	24.506	0	84.8	84.3532	53	21	188
8.556	22.188	0	78	62.7907	66	23	180
9.729	28.59	0	96.8	92.0702	48	21	195
9.138	24.969	0	102.3	69.6626	59	22	184
10.248	23.375	0	89.4	71.9093	63	22	193
7.899	23.861	0	77.9	76.0456	64	18	200
7.144	22.596	0	78	69.7047	61	19	185
5.48	16.431	0	59.7	44.6282	84	19	177
7.349	21.178	0	82.6	64.6953	67	21	190
8.021	23.126	0	92.4	74.6746	60	22	194
7.643	20.067	0	67.2	63.868	61	19	176
7.125	19.78	0	69.39	56.9238	76	19	175
9.011	24.263	0	104.7	77.467	50	23	178
7.707	23.229	0	75.3	60.3264	66	19	188.5
9.256	22.811	0	76.41	72.6037	64	19	189
7.478	19.613	0	72.3	62.4649	65	21.7	184
8.778	25.101	0	82.1	77.2866	56	21	195
7.32	20.546	0	72.3	64.3306	61	20	177
11.014	28.772	0	123.8	84.8772	60	20	195
5.914	21.821	0	69.9	70.0837	58	22	192
5.209	15.142	0	61.4	51.3609	77	19	170.5
7.084	19.736	0	70.3	61.3375	62	19	182.5
7.905	20.084	0	72.5	61.2309	79	22.4	181.5
6.81	19.948	0	79	60.3405	77	19	183
8.884	17.17	0	80.2	60.8421	75	22	170
7.078	17.865	0	65.6	60.7474	67	22	172
8.608	19.653	0	90.6	61.1321	75	22	180
8.94	18.196	0	79.5	68.9705	60	22	181
8.316	19.81	0	74.8	64.6681	63	22	176
8.119	18.317	0	72.2	65.5965	65	21	172
5.188	14.781	0	56.4	49.5612	72	19	166
10.599	29.842	0	128.9	91.8917	54	20	191
8.627	18.09	0	66.9	67.5598	55	20	173
8.228	20.536	0	73.1	60.7373	63	22	176
7.438	18.192	0	75.3	62.0039	68	35	178
7.193	17.378	0	67.3	60.5607	57	28	180
7.007	19.065	0	94	68.3544	56	19	180
10.587	22.549	0	88.4	79.475	61	22	187
10.531	23.306	0	86.8	78.3235	62	24	179.2
7.368	19.238	0	79.9	63.5435	61	21	173
9.893	21.398	0	80.4	67.2296	60	27	177
6.522	17.476	0	73.4	58.2231	63	22	174
9.342	23.416	0	81.6	72.6404	53	23	182
7.544	17.7	0	74	63.3221	75	23	179
6.556	16.266	0	70.8	51.9068	72	37	175
10.139	23.88	0	94.4	82.0855	59	18	196
7.686	19.29	0	70.2	66.7603	62	26	171
7.496	18.642	0	73.9	63.485	66	28	172
8.031	21.224	0	81.4	66.5141	70	27	182
10.596	23.531	0	87	75.1111	57	22	182
8.766	20.973	0	82	68.3594	60	23	175
8.698	19.096	0	91.7	80.6104	63	39	172
9.556	20.436	0	72.1	60.9764	77	36	176
9.437	22.645	0	85.1	70.6056	54	21	181
9.841	22.048	0	82.5	73.1986	56	22	177
6.664	16.917	0	93.8	62.3077	62	35	180
8.001	22.346	0	81.9	75.5671	85	30	184.2
5.711	16.231	0	72.9	59.1002	57	21	170
9.455	23.216	0	82	74.2994	66	21	191
7.304	20.704	0	82.7	64.0316	61	22	180
8.016	20.335	0	72.6	65.2126	63	26	176
8.193	22.012	0	74.9	66.8592	67	21	181
8.232	21.328	0	76.2	67.0476	55	22	176
7.906	22.927	0	79.2	79.8553	42	22	178.5
3.023	19.057	0	70.9	55.4423	75	18	186
6.045	18.904	0	70.5	62.7877	65	19	186
6.587	17.947	0	68.1	68.9209	55	19	176.5
8.348	21.369	0	92.8	66.6479	57	35	182
9.943	19.023	0	70	70.2444	59	20	177
8.853	23.904	0	78.2	63.7785	90	22	192
7.632	19.489	0	63.7	62.3685	61	20	163
7.555	17.973	0	76.9	56.0447	71	21	177
9.816	22.677	0	83.5	74.6951	58	21	175
7.015	18.131	0	74.6	60.2274	61	46	179
8.135	20.907	0	80.5	49.105	65	25	177
7.002	18.398	0	70.2	52.5657	71	46	173.4
6.334	18.411	0	81	62.3631	61	28	183
6.646	18.816	0	77.8	65.6578	56	43	179
3.318	11.779	0	56.4	36.9014	78	20	163
8.566	23.003	0	82	96.4558	62	31	184
3.587	14.094	0	61.1	47.6647	62	16	162.5
8.307	21.464	0	80.1	66.3843	60	24	184
8.016	19.767	0	83.8	64.5939	57	22	172
7.486	18.198	0	73.6	55.194	65	22	172
7.212	18.054	0	73.4	56.3111	65	21	179
6.503	17.057	0	60.4	51.3	87	22	171
7.759	20.621	0	74.6	67.901	54	41	187
9.145	18.945	0	76.1	63.0019	68	22	181
6.742	21.049	0	76.6	58.1123	52	21	182
7.83	22.209	0	75.8	63.368	62	21	178
3.83	12.205	0	51.2	38.288	78	21	161
7.105	18.816	0	68.1	63.1748	71	21	174.5
6.929	20.632	0	77.8	70.9218	50	18	173
7.775	21.716	0	73.6	65.587	61	21	180
7.324	21.507	0	73.3	82.1078	42	21	181
7.102	20.794	0	72.7	63.1123	64	20	188.5
8.447	21.182	0	78.3	73.2801	52	22	183
8.244	21.789	0	74.7	63.6998	68	20	179
6.045	20.325	0	68.4	61.8321	70	19	180
6.041	17.93	0	62.2	49.5932	75	18	174.5
8.407	23.235	0	74	72.998	56	20	192
5.748	17.359	0	64.7	52.5471	67	22	172
10.201	25.27	0	82	77.6084	57	20	192
7.129	20.899	0	83.7	74.2521	54	20	188
6.913	20.3	0	81.5	59.8163	60	20	184
7.3	20.817	0	79	64.7574	61	20	187
8.26	22.195	0	86.8	75.3103	57	22	184.5
8.172	20.061	0	77.8	65.2126	63	22	176
6.578	23.794	0	77.9	69.8979	64	21	201
8.645	23.151	0	72.18	67.2296	62	18	177
6.255	17.469	0	59.66	55.4007	54	16	172
9.96	23.384	0	84	78.2453	51	17	183
9.107	22.374	0	87.8	73.7871	62	23	188
7.592	23.531	0	98	88.9796	67	21.5	187
5.932	15.384	0	71.9	52.2266	52	15	167
8.992	19.047	0	69.54	67.5392	57	18	166
7.629	19.761	0	76	71.8404	52	15	180
12.415	30.857	0	129.8	89.5068	62	22	198
